# Supplementary material for: Non-linear interactions between candidate genes of myocardial infarction revealed in mRNA expression profiles
Source: BMC Genomics. 2016 Sep 17;17:738. doi: 10.1186/s12864-016-3075-6 (PMC5027110; doi:10.1186/s12864-016-3075-6)
Supplement: Additional file 1: — GWAS-based candidate genes. The CardioGRAMC4D Consortium reported 50 loci implicated in risk of CAD and assigned these variants to one or more genes in the locus. Included is a summary table of the variants and assigned genes. Also included is any evidence identified by GTEx for an eQTL associated with expression of the assigned genes and the linkage structure between these eQTLs and the reported GWAS variants. (XLSX 47 kb) [file 12864_2016_3075_MOESM1_ESM.xlsx]

## Sheet: TableS1
S1 Table. GWAS-based candidate genes
The CardioGRAMC4D Consortium reported 50 loci implicated in risk of CAD and assigned these variants to one or more genes in the locus. Included is a summary table of the variants and assigned genes. Also included is any evidence identified by GTEx for an eQTL associated with expression of the assigned genes and the linkage structure between these eQTLs and the reported GWAS variants.
Locus	SNP	eQTL in GTEx (for SNP)	Nearby Genes	Minimum p-value in CATHGEN	Percent Significant Permutations in FHS	GTEx eQTLs (for gene)	eQTLs in linkage with GWAS hit (r2 > 0.8)	Notes
1	rs3798220	None	LPAL2	0.00560292	0.01	None	n/a	Other nearby genes: SLC22A3, LPA
	rs2048327	None
2	rs515135	None	APOB	0.948234	0.0574	Adipose, Heart Left Ventricle, Skin Sun Exposed	No
3	rs1122608	None	LDLR	0.387074	0.2832	None	n/a
4	rs2075650	None	APOE	0.20383	0.0214	None	n/a	Other nearby genes: APOC1
5	rs11206510	PCSK9 (Nerve Tibial)	PCSK9	0.770443	0.1162	Nerve Tibial	GWAS hit is eQTL in Tibial Nerve
6	rs10808546	None	TRIB1	0.858988	1	None	No
	rs2954029	None
7	rs12413409	None	CYP17A1	0.701303	0.3082	None	n/a
			CNNM2	0.0213228	0.0082	None	n/a
			NT5C2	0.250252	0.7062	None	n/a
8	rs7692387	None	GUCY1A3	0.000402733	0.0274	Artery Tibial	No	Artery Tibial: rs6847136 (r2 = 0.001, d' = 1)
9	rs17514846	None	FURIN	0.000808935	0.2786	None	n/a
			FES	0.0273067	0.9726	Nerve Tibial, Thyroid	Moderate	Nerve Tibial: rs11638635 (r2 = 0.656, d' = 1) Thyroid: rs12906125 (r2 = 0.442, d' = 1)
10	rs17465637	None	MIA3	0.0325315	0.005	None	n/a
11	rs1746048	None	CXCL12	0.556314	0.1362	Esophagus Mucosa	No	GWAS hits not tightly linked (r2 = 0.049, d' = 0.636)
	rs2047009	None
12	rs6725887	NBEAL1 (Artery Tibial), ICA1L (Thyroid)	WDR12	0.329266	0.3374	None	n/a
13	rs12526453	None	PHACTR1	0.039368	0.8752	Blood	No	Blood: rs12205644 (r2 = 0.085, d' = 0.524)
15	rs2306374	MRAS (Artery Aorta)	MRAS	0.0187228	0.0258	Artery Aorta, Artery Tibial	GWAS hit is eQTL in Aortic Artery	GWAS hits are in perfect linkage (r2 = 1, d' = 1)
	rs9818870	MRAS (Artery Aorta)
16	rs17114036	None	PPAP2B	0.40302	0.1926	None	n/a
17	rs12190287	None	TCF21	0.16385	0.003	None	n/a
18	rs11556924	None	ZC3HC1	0.00621236	0.0212	None	n/a
19	rs1412444	LIPA (Blood, Lung)	LIPA	0.0614368	0.2112	Blood, Lung, Muscle Skeletal	GWAS hit is eQTL in Blood and Lung	GWAS hits not tightly linked (r2 = 0.392, d' = 0.788)
	rs11203042	None
20	rs974819	None	PDGFD	0.0322603	0.0088	None	n/a
21	rs4773144	None	COL4A1	0.241675	0.0252	None	n/a
			COL4A2	0.514914	0.0042	None	n/a
22	rs3825807	None	ADAMTS7	0.359718	0.028	None	n/a	GWAS hits not tightly linked (r2 = 0.385, d' = 0.631)
	rs7173743	None
23	rs216172	None	SMG6	0.823936	0.453	None	n/a	Other nearby genes: SRR
24	rs12936587	None	RASD1	0.0892379	0.005	None	n/a
			RAI1	0.0125328	0.2874	None	n/a
			PEMT	0.0115071	0.01	Blood	No	Blood: rs7209003 (r2 = 0.075, d' = 0.475)
25	rs46522	UBE2Z (Blood)	UBE2Z	0.0184524	0.187	Blood, Skin Sun Exposed	GWAS hit is eQTL in Blood	Other nearby genes: GIP, ATP5G1, SNF8
26	rs4845625	TDRD10 (Lung)	IL6R	0.0479019	0.1058	None	n/a
27	rs1878406	None	EDNRA	0.917338	0.0318	None	n/a
28	rs2023938	None	HDAC9	0.0595643	0.0494	None	n/a
29	rs1561198	GGCX (Blood, Artery Aorta, Artery Tibial), VAMP8 (Esophagus Mucosa)	GGCX	0.720485	0.0086	ArteryAorta, Artery Tibial, Blood, Lung, Nerve Tibial, Thyroid,	GWAS hit is eQTL in Blood, Aortic Artery, and Tibial Artery	Other nearby genes: VAMP5
			VAMP8	0.996305	0.9996	Esophagus Mucosa	GWAS hit is eQTL in Esophagus
30	rs2252641	None	ZEB2	0.316533	0.7602	None	n/a	Other nearby genes: AC074093.1
31	rs273909	None	SLC22A5	0.104892	0.0532	Blood, Esophagus Mucosa, Lung, Skin Sun Exposed	No	Other nearby genes: SLC22A4 Blood: rs2631367 (r2 = 0.156, d' = 1) Esophagus Mucosa: rs10065787 (r2 = 0.108, d' = 1) Lung: rs6860806 (r2 = 0.220, d' = 1) Skin Sun Exposed: rs2631367 (r2 = 0.156, d' = 1)
32	rs4252120	None	PLG	0.0545478	0.0202	None	n/a
33	rs264	None	LPL	0.430587	0.2582	None	n/a
35	rs9982601	None	KCNE2	0.227522	0.1154	None	n/a	Other nearby genes: MRPS6
36	rs9326246	None	APOA1	0.883719	0.0144	None	n/a	Other nearby genes: ZNF259, APOA5, APOA4, APOC3
	rs964184	None						GWAS hits are moderately linked (r2 = 0.63, d' = 1)
