# Supplementary material for: Non-linear interactions between candidate genes of myocardial infarction revealed in mRNA expression profiles
Source: BMC Genomics. 2016 Sep 17;17:738. doi: 10.1186/s12864-016-3075-6 (PMC5027110; doi:10.1186/s12864-016-3075-6)
Supplement: Additional file 3: — Non-linear interacting pairs in CATHGEN. Included are non-linear interacting pairs identified in CATHGEN for significant (p < 0.05) interaction term in regression model. Probe IDs, gene names, and ENSGs are reported along with p-value for interaction term and proportion of resamples the gene pair was co-expressed in tissue specific co-expression networks. (XLSX 75 kb) [file 12864_2016_3075_MOESM3_ESM.xlsx]

## Sheet: Additional file 4.csv
	Probe Ids	P-value	Gene1	Gene2	ENSG1	ENSG2	ArteryAlpha0.5	ArteryAlpha1	ArteryAlpha1.5	BloodAlpha0.5	BloodAlpha1	BloodAlpha1.5
1	ILMN_1736982, ILMN_2312906	0	PHACTR1	MIA3	ENSG00000112137, ENSG00000282833	ENSG00000154305	NA	NA	NA	NA	NA	NA
2	ILMN_1754752, ILMN_2094416	0	CNNM2	PLG	ENSG00000148842	ENSG00000122194	0.128	0.01	0.059	0.882	0.881	0.906
3	ILMN_1676947, ILMN_1912521	0.001	LPAL2	RASD1	ENSG00000213071	ENSG00000108551	NA	NA	NA	NA	NA	NA
4	ILMN_1761479, ILMN_2053415	0.001	ZC3HC1	LDLR	ENSG00000091732	ENSG00000130164	NA	NA	NA	NA	NA	NA
5	ILMN_2211790, ILMN_2376859	0.002	ADAMTS7	PDGFD	ENSG00000136378	ENSG00000170962	0.574	0.62	0.578	0	0	0
6	ILMN_1727855, ILMN_1743086	0.002	PEMT	UBE2Z	ENSG00000133027	ENSG00000159202	0.49	0.628	0.709	0.85	0.904	0.927
7	ILMN_1881960, ILMN_2242345	0.003	HDAC9	LPAL2	ENSG00000048052	ENSG00000213071	NA	NA	NA	NA	NA	NA
8	ILMN_1766171, ILMN_2312817	0.003	UBE2Z	LPAL2	ENSG00000159202	ENSG00000213071	NA	NA	NA	NA	NA	NA
9	ILMN_2053415, ILMN_2312817	0.003	LDLR	LPAL2	ENSG00000130164	ENSG00000213071	NA	NA	NA	NA	NA	NA
10	ILMN_1663975, ILMN_1739810	0.004	CNNM2	RAI1	ENSG00000148842	ENSG00000108557	0.018	0.041	0.068	0.031	0.03	0.027
11	ILMN_1740426, ILMN_1803094	0.004	RASD1	PDGFD	ENSG00000108551	ENSG00000170962	0.002	0.003	0.006	0.014	0.022	0.036
12	ILMN_1692168, ILMN_1693650	0.004	UBE2Z	FES	ENSG00000159202	ENSG00000182511	0.153	0.07	0.08	0.138	0.032	0.09
13	ILMN_1653028, ILMN_1736982	0.004	COL4A1	PHACTR1	ENSG00000187498	ENSG00000112137, ENSG00000282833	NA	NA	NA	NA	NA	NA
14	ILMN_1663802, ILMN_1736982	0.005	PLG	PHACTR1	ENSG00000122194	ENSG00000112137, ENSG00000282833	NA	NA	NA	NA	NA	NA
15	ILMN_1772239, ILMN_1912521	0.005	ADAMTS7	RASD1	ENSG00000136378	ENSG00000108551	0.015	0.016	0.018	0.007	0.004	0.002
16	ILMN_1714446, ILMN_1736982	0.005	PLG	PHACTR1	ENSG00000122194	ENSG00000112137, ENSG00000282833	NA	NA	NA	NA	NA	NA
17	ILMN_1682165, ILMN_1881960	0.005	NT5C2	HDAC9	ENSG00000076685	ENSG00000048052	0.695	0.468	0.687	0.102	0.006	0.1
18	ILMN_1689111, ILMN_1690884	0.006	CXCL12	APOA1	ENSG00000107562	ENSG00000118137	NA	NA	NA	NA	NA	NA
19	ILMN_1695280, ILMN_1766712	0.006	SMG6	TCF21	ENSG00000070366	ENSG00000118526	NA	NA	NA	NA	NA	NA
20	ILMN_1653028, ILMN_2312906	0.006	COL4A1	MIA3	ENSG00000187498	ENSG00000154305	NA	NA	NA	NA	NA	NA
21	ILMN_1668850, ILMN_1685057	0.006	PCSK9	SLC22A4|5	ENSG00000169174	ENSG00000197208, ENSG00000197375	NA	NA	NA	NA	NA	NA
22	ILMN_2094416, ILMN_2131177	0.007	PLG	GUCY1A3	ENSG00000122194	ENSG00000164116	0.188	0.016	0.081	0.122	0.006	0.162
23	ILMN_1754753, ILMN_1786444	0.007	IL6R	LPL	ENSG00000160712	ENSG00000175445	0.052	0.001	0.001	0.05	0	0.003
24	ILMN_1728570, ILMN_1748881	0.007	TCF21	MRAS	ENSG00000118526	ENSG00000158186	NA	NA	NA	NA	NA	NA
25	ILMN_1689116, ILMN_2053415	0.008	PEMT	LDLR	ENSG00000133027	ENSG00000130164	NA	NA	NA	NA	NA	NA
26	ILMN_1736982, ILMN_1754753	0.009	PHACTR1	IL6R	ENSG00000112137, ENSG00000282833	ENSG00000160712	NA	NA	NA	NA	NA	NA
27	ILMN_1654129, ILMN_1743086	0.009	MIA3	UBE2Z	ENSG00000154305	ENSG00000159202	NA	NA	NA	NA	NA	NA
28	ILMN_1739810, ILMN_1740938	0.009	RAI1	APOE	ENSG00000108557	ENSG00000130203	0.139	0.106	0.065	0.003	0.001	0.002
29	ILMN_1772239, ILMN_2094416	0.009	ADAMTS7	PLG	ENSG00000136378	ENSG00000122194	0.032	0	0.001	0.072	0	0.14
30	ILMN_1781173, ILMN_2053415	0.01	HDAC9	LDLR	ENSG00000048052	ENSG00000130164	NA	NA	NA	NA	NA	NA
31	ILMN_1663975, ILMN_1745806	0.01	CNNM2	PEMT	ENSG00000148842	ENSG00000133027	0.083	0.06	0.035	0.03	0.029	0.053
32	ILMN_1663975, ILMN_1732278	0.011	CNNM2	MIA3	ENSG00000148842	ENSG00000154305	NA	NA	NA	NA	NA	NA
33	ILMN_1754753, ILMN_2050911	0.011	IL6R	SLC22A4|5	ENSG00000160712	ENSG00000197208, ENSG00000197375	0.137	0.132	0.188	0.932	0.973	0.989
34	ILMN_2050911, ILMN_2190084	0.012	SLC22A4|5	VAMP8	ENSG00000197208, ENSG00000197375	ENSG00000118640	0.276	0.296	0.477	0.39	0.168	0.07
35	ILMN_1732278, ILMN_1743086	0.012	MIA3	UBE2Z	ENSG00000154305	ENSG00000159202	NA	NA	NA	NA	NA	NA
36	ILMN_1724994, ILMN_1754752	0.012	COL4A2	CNNM2	ENSG00000134871	ENSG00000148842	0	0	0	0.015	0.002	0.009
37	ILMN_1699357, ILMN_1912521	0.012	SLC22A4|5	RASD1	ENSG00000197208, ENSG00000197375	ENSG00000108551	0.078	0.074	0.065	0.128	0.119	0.146
38	ILMN_1761479, ILMN_2408683	0.013	ZC3HC1	PPAP2B	ENSG00000091732	ENSG00000162407	0.78	0.478	0.16	0.124	0.027	0.033
39	ILMN_1659752, ILMN_1732278	0.013	MIA3	MIA3	ENSG00000154305	ENSG00000154305	NA	NA	NA	NA	NA	NA
40	ILMN_1690884, ILMN_1745806	0.013	APOA1	PEMT	ENSG00000118137	ENSG00000133027	NA	NA	NA	NA	NA	NA
41	ILMN_1662942, ILMN_1735479	0.013	LPAL2	LPAL2	ENSG00000213071	ENSG00000213071	NA	NA	NA	NA	NA	NA
42	ILMN_1803094, ILMN_1803563	0.014	PDGFD	HDAC9	ENSG00000170962	ENSG00000048052	0.721	0.568	0.411	0.146	0.094	0.098
43	ILMN_1672608, ILMN_1770692	0.014	PPAP2B	WDR12	ENSG00000162407	ENSG00000138442	0.984	0.974	0.93	0.133	0.005	0.101
44	ILMN_1781173, ILMN_1803563	0.014	HDAC9	HDAC9	ENSG00000048052	ENSG00000048052	1	1	1	0.116	0.035	0.161
45	ILMN_1718063, ILMN_1739810	0.014	LIPA	RAI1	ENSG00000107798	ENSG00000108557	0.203	0.255	0.268	0.854	0.843	0.824
46	ILMN_1663802, ILMN_1739810	0.015	PLG	RAI1	ENSG00000122194	ENSG00000108557	0.109	0.018	0.06	0.088	0.049	0.063
47	ILMN_1803811, ILMN_1881960	0.015	TRIB1	HDAC9	ENSG00000173334	ENSG00000048052	0.174	0.077	0.036	0.089	0.225	0.35
48	ILMN_1656746, ILMN_1664024	0.015	MIA3	APOB	ENSG00000154305	ENSG00000084674	NA	NA	NA	NA	NA	NA
49	ILMN_1772239, ILMN_2388800	0.015	ADAMTS7	PPAP2B	ENSG00000136378	ENSG00000162407	0.003	0	0	0.072	0.003	0.14
50	ILMN_1672043, ILMN_1754753	0.015	MIA3	IL6R	ENSG00000154305	ENSG00000160712	NA	NA	NA	NA	NA	NA
51	ILMN_1715241, ILMN_1912521	0.016	HDAC9	RASD1	ENSG00000048052	ENSG00000108551	0.156	0.09	0.119	0.095	0.027	0.056
52	ILMN_1676947, ILMN_1743086	0.016	LPAL2	UBE2Z	ENSG00000213071	ENSG00000159202	NA	NA	NA	NA	NA	NA
53	ILMN_1668850, ILMN_2312817	0.016	PCSK9	LPAL2	ENSG00000169174	ENSG00000213071	NA	NA	NA	NA	NA	NA
54	ILMN_1664024, ILMN_1770692	0.016	APOB	WDR12	ENSG00000084674	ENSG00000138442	0	0	0	0.009	0.004	0.002
55	ILMN_1653028, ILMN_1808590	0.017	COL4A1	GUCY1A3	ENSG00000187498	ENSG00000164116	0.005	0.002	0.001	0.016	0.001	0.01
56	ILMN_1739810, ILMN_2388800	0.017	RAI1	PPAP2B	ENSG00000108557	ENSG00000162407	0.014	0.008	0.012	0.877	0.946	0.966
57	ILMN_1696394, ILMN_1881960	0.017	IL6R	HDAC9	ENSG00000160712	ENSG00000048052	0.209	0.032	0.171	0.116	0.035	0.161
58	ILMN_2045729, ILMN_2242345	0.017	WDR12	LPAL2	ENSG00000138442	ENSG00000213071	NA	NA	NA	NA	NA	NA
59	ILMN_1791447, ILMN_1803094	0.017	CXCL12	PDGFD	ENSG00000107562	ENSG00000170962	0.104	0.162	0.23	0.623	0.456	0.796
60	ILMN_1770692, ILMN_2050911	0.018	WDR12	SLC22A4|5	ENSG00000138442	ENSG00000197208, ENSG00000197375	0.199	0.156	0.13	0.984	0.984	0.979
61	ILMN_1745806, ILMN_1766712	0.018	PEMT	TCF21	ENSG00000133027	ENSG00000118526	NA	NA	NA	NA	NA	NA
62	ILMN_2050911, ILMN_2376859	0.018	SLC22A4|5	PDGFD	ENSG00000197208, ENSG00000197375	ENSG00000170962	0.657	0.788	0.837	0.009	0.006	0.005
63	ILMN_1688698, ILMN_1689116	0.018	ZEB2	PEMT	ENSG00000169554	ENSG00000133027	0.067	0.05	0.029	0.334	0.202	0.081
64	ILMN_1745806, ILMN_1781173	0.018	PEMT	HDAC9	ENSG00000133027	ENSG00000048052	0.259	0.647	0.674	0.316	0.222	0.141
65	ILMN_1696394, ILMN_2376859	0.019	IL6R	PDGFD	ENSG00000160712	ENSG00000170962	0.032	0.002	0.005	0.965	0.982	0.982
66	ILMN_1663975, ILMN_1696394	0.02	CNNM2	IL6R	ENSG00000148842	ENSG00000160712	0.128	0.029	0.059	0.087	0.065	0.161
67	ILMN_1760554, ILMN_2242345	0.02	CYP17A1	LPAL2	ENSG00000148795	ENSG00000213071	NA	NA	NA	NA	NA	NA
68	ILMN_1685057, ILMN_1766712	0.02	SLC22A4|5	TCF21	ENSG00000197208, ENSG00000197375	ENSG00000118526	NA	NA	NA	NA	NA	NA
69	ILMN_1692168, ILMN_1803825	0.02	UBE2Z	CXCL12	ENSG00000159202	ENSG00000107562	0.151	0.011	0.101	0.093	0.011	0.162
70	ILMN_1659752, ILMN_1811544	0.02	MIA3	LPAL2	ENSG00000154305	ENSG00000213071	NA	NA	NA	NA	NA	NA
71	ILMN_1803402, ILMN_2190084	0.02	PEMT	VAMP8	ENSG00000133027	ENSG00000118640	0.157	0.208	0.244	0.99	0.983	0.965
72	ILMN_1803811, ILMN_2190084	0.02	TRIB1	VAMP8	ENSG00000173334	ENSG00000118640	0.12	0.218	0.469	0.018	0.013	0.012
73	ILMN_1656746, ILMN_1912521	0.021	MIA3	RASD1	ENSG00000154305	ENSG00000108551	NA	NA	NA	NA	NA	NA
74	ILMN_1661622, ILMN_2408683	0.022	PHACTR1	PPAP2B	ENSG00000112137, ENSG00000282833	ENSG00000162407	NA	NA	NA	NA	NA	NA
75	ILMN_1715241, ILMN_1803094	0.023	HDAC9	PDGFD	ENSG00000048052	ENSG00000170962	0.721	0.568	0.411	0.146	0.094	0.098
76	ILMN_1682165, ILMN_1714446	0.023	NT5C2	PLG	ENSG00000076685	ENSG00000122194	0.112	0.016	0.062	0.102	0	0.1
77	ILMN_1728570, ILMN_1781173	0.024	TCF21	HDAC9	ENSG00000118526	ENSG00000048052	NA	NA	NA	NA	NA	NA
78	ILMN_1760554, ILMN_2094416	0.024	CYP17A1	PLG	ENSG00000148795	ENSG00000122194	0.137	0.004	0.068	0.14	0.016	0.108
79	ILMN_1696394, ILMN_1754753	0.024	IL6R	IL6R	ENSG00000160712	ENSG00000160712	1	1	1	0.549	0.782	0.895
80	ILMN_1736982, ILMN_1761479	0.025	PHACTR1	ZC3HC1	ENSG00000112137, ENSG00000282833	ENSG00000091732	NA	NA	NA	NA	NA	NA
81	ILMN_1695280, ILMN_1754753	0.025	SMG6	IL6R	ENSG00000070366	ENSG00000160712	0.552	0.692	0.838	0.115	0.036	0.084
82	ILMN_1673708, ILMN_1727855	0.025	HDAC9	PEMT	ENSG00000048052	ENSG00000133027	0.259	0.647	0.674	0.316	0.222	0.141
83	ILMN_1727855, ILMN_1740426	0.026	PEMT	RASD1	ENSG00000133027	ENSG00000108551	0.113	0.084	0.024	0.07	0.068	0.086
84	ILMN_1682165, ILMN_1740426	0.026	NT5C2	RASD1	ENSG00000076685	ENSG00000108551	0	0	0.001	0.01	0.02	0.042
85	ILMN_1692168, ILMN_1743086	0.026	UBE2Z	UBE2Z	ENSG00000159202	ENSG00000159202	0.282	0.544	0.711	0.088	0.034	0.142
86	ILMN_1881960, ILMN_2312906	0.027	HDAC9	MIA3	ENSG00000048052	ENSG00000154305	NA	NA	NA	NA	NA	NA
87	ILMN_1662942, ILMN_1803402	0.027	LPAL2	PEMT	ENSG00000213071	ENSG00000133027	NA	NA	NA	NA	NA	NA
88	ILMN_1688698, ILMN_1770692	0.027	ZEB2	WDR12	ENSG00000169554	ENSG00000138442	0.103	0.059	0.088	0.229	0.535	0.617
89	ILMN_1881960, ILMN_2376859	0.027	HDAC9	PDGFD	ENSG00000048052	ENSG00000170962	0.721	0.568	0.411	0.146	0.094	0.098
90	ILMN_1803811, ILMN_2060770	0.027	TRIB1	RAI1	ENSG00000173334	ENSG00000108557	0	0	0	0	0	0
91	ILMN_1693650, ILMN_1714446	0.027	FES	PLG	ENSG00000182511	ENSG00000122194	0.153	0.006	0.076	0.138	0.032	0.09
92	ILMN_1728570, ILMN_1803825	0.028	TCF21	CXCL12	ENSG00000118526	ENSG00000107562	NA	NA	NA	NA	NA	NA
93	ILMN_1689111, ILMN_1724994	0.028	CXCL12	COL4A2	ENSG00000107562	ENSG00000134871	0	0	0	0.268	0.168	0.102
94	ILMN_1745806, ILMN_2388800	0.028	PEMT	PPAP2B	ENSG00000133027	ENSG00000162407	0.698	0.7	0.721	0.685	0.777	0.782
95	ILMN_1685057, ILMN_1794108	0.028	SLC22A4|5	RASD1	ENSG00000197208, ENSG00000197375	ENSG00000108551	0.078	0.074	0.065	0.128	0.119	0.146
96	ILMN_1692168, ILMN_2050911	0.029	UBE2Z	SLC22A4|5	ENSG00000159202	ENSG00000197208, ENSG00000197375	0.517	0.351	0.198	0.941	0.965	0.974
97	ILMN_1803402, ILMN_2060770	0.029	PEMT	RAI1	ENSG00000133027	ENSG00000108557	0.142	0.219	0.269	0.841	0.838	0.847
98	ILMN_1683832, ILMN_2242345	0.029	PLG	LPAL2	ENSG00000122194	ENSG00000213071	NA	NA	NA	NA	NA	NA
99	ILMN_1699357, ILMN_1803402	0.029	SLC22A4|5	PEMT	ENSG00000197208, ENSG00000197375	ENSG00000133027	0.848	0.839	0.826	0.065	0.028	0.029
100	ILMN_1688698, ILMN_1754752	0.03	ZEB2	CNNM2	ENSG00000169554	ENSG00000148842	0.017	0.016	0.016	0.009	0.003	0.01
101	ILMN_1719351, ILMN_1736982	0.03	TCF21	PHACTR1	ENSG00000118526	ENSG00000112137, ENSG00000282833	NA	NA	NA	NA	NA	NA
102	ILMN_1803811, ILMN_2376859	0.031	TRIB1	PDGFD	ENSG00000173334	ENSG00000170962	0	0	0	0.001	0.001	0.001
103	ILMN_1719351, ILMN_1739810	0.031	TCF21	RAI1	ENSG00000118526	ENSG00000108557	NA	NA	NA	NA	NA	NA
104	ILMN_1664024, ILMN_1769143	0.031	APOB	KCNE2	ENSG00000084674	ENSG00000159197	0.03	0.008	0.002	0	0	0
105	ILMN_1811544, ILMN_1912521	0.031	LPAL2	RASD1	ENSG00000213071	ENSG00000108551	NA	NA	NA	NA	NA	NA
106	ILMN_1724994, ILMN_1728570	0.031	COL4A2	TCF21	ENSG00000134871	ENSG00000118526	NA	NA	NA	NA	NA	NA
107	ILMN_1719351, ILMN_1748881	0.032	TCF21	MRAS	ENSG00000118526	ENSG00000158186	NA	NA	NA	NA	NA	NA
108	ILMN_1663802, ILMN_1724994	0.032	PLG	COL4A2	ENSG00000122194	ENSG00000134871	0.087	0.002	0.003	0.129	0.011	0.102
109	ILMN_1654129, ILMN_2312817	0.032	MIA3	LPAL2	ENSG00000154305	ENSG00000213071	NA	NA	NA	NA	NA	NA
110	ILMN_1690884, ILMN_1739810	0.032	APOA1	RAI1	ENSG00000118137	ENSG00000108557	NA	NA	NA	NA	NA	NA
111	ILMN_1663802, ILMN_1745806	0.034	PLG	PEMT	ENSG00000122194	ENSG00000133027	0.149	0.01	0.229	0.175	0.046	0.554
112	ILMN_1695280, ILMN_2190084	0.034	SMG6	VAMP8	ENSG00000070366	ENSG00000118640	0.802	0.764	0.639	0.197	0.276	0.457
113	ILMN_1786444, ILMN_2053415	0.035	LPL	LDLR	ENSG00000175445	ENSG00000130164	NA	NA	NA	NA	NA	NA
114	ILMN_1689111, ILMN_2094416	0.035	CXCL12	PLG	ENSG00000107562	ENSG00000122194	0.151	0.011	0.101	0.093	0.002	0.162
115	ILMN_1769143, ILMN_1803811	0.035	KCNE2	TRIB1	ENSG00000159197	ENSG00000173334	0	0	0	0.004	0.003	0.003
116	ILMN_1689111, ILMN_2131177	0.035	CXCL12	GUCY1A3	ENSG00000107562	ENSG00000164116	0.756	0.804	0.784	0.122	0.013	0.162
117	ILMN_1676947, ILMN_2050911	0.035	LPAL2	SLC22A4|5	ENSG00000213071	ENSG00000197208, ENSG00000197375	NA	NA	NA	NA	NA	NA
118	ILMN_1714446, ILMN_1790228	0.035	PLG	FURIN	ENSG00000122194	ENSG00000140564	0.032	0	0.001	0.09	0	0.04
119	ILMN_1685057, ILMN_1714446	0.036	SLC22A4|5	PLG	ENSG00000197208, ENSG00000197375	ENSG00000122194	0.032	0	0.001	0.893	0.89	0.896
120	ILMN_1758232, ILMN_1772239	0.036	GGCX	ADAMTS7	ENSG00000115486	ENSG00000136378	0.002	0.002	0.004	0	0	0
121	ILMN_1794108, ILMN_2053415	0.036	RASD1	LDLR	ENSG00000108551	ENSG00000130164	NA	NA	NA	NA	NA	NA
122	ILMN_1758232, ILMN_2388800	0.037	GGCX	PPAP2B	ENSG00000115486	ENSG00000162407	0.003	0	0	0.089	0.182	0.276
123	ILMN_1743086, ILMN_1803811	0.037	UBE2Z	TRIB1	ENSG00000159202	ENSG00000173334	0.029	0	0.001	0.088	0.011	0.039
124	ILMN_1654129, ILMN_1663802	0.037	MIA3	PLG	ENSG00000154305	ENSG00000122194	NA	NA	NA	NA	NA	NA
125	ILMN_1718063, ILMN_2388800	0.038	LIPA	PPAP2B	ENSG00000107798	ENSG00000162407	0.1	0.143	0.201	0.09	0.005	0.038
126	ILMN_1803563, ILMN_2388800	0.039	HDAC9	PPAP2B	ENSG00000048052	ENSG00000162407	0.152	0.003	0.17	0.116	0.035	0.161
127	ILMN_1803825, ILMN_2408683	0.039	CXCL12	PPAP2B	ENSG00000107562	ENSG00000162407	0.218	0.213	0.228	0.701	0.701	0.499
128	ILMN_1663975, ILMN_1766171	0.039	CNNM2	UBE2Z	ENSG00000148842	ENSG00000159202	0.128	0.04	0.111	0.087	0.08	0.161
129	ILMN_1673708, ILMN_2376859	0.039	HDAC9	PDGFD	ENSG00000048052	ENSG00000170962	0.721	0.568	0.411	0.146	0.094	0.098
130	ILMN_1658874, ILMN_1676947	0.04	UBE2Z	LPAL2	ENSG00000159202	ENSG00000213071	NA	NA	NA	NA	NA	NA
131	ILMN_1672608, ILMN_1696394	0.04	PPAP2B	IL6R	ENSG00000162407	ENSG00000160712	0.304	0.203	0.17	0.416	0.56	0.646
132	ILMN_1794108, ILMN_2050911	0.041	RASD1	SLC22A4|5	ENSG00000108551	ENSG00000197208, ENSG00000197375	0.078	0.074	0.065	0.128	0.119	0.146
133	ILMN_1654129, ILMN_2242345	0.042	MIA3	LPAL2	ENSG00000154305	ENSG00000213071	NA	NA	NA	NA	NA	NA
134	ILMN_1719351, ILMN_2211790	0.042	TCF21	ADAMTS7	ENSG00000118526	ENSG00000136378	NA	NA	NA	NA	NA	NA
135	ILMN_1662942, ILMN_2408683	0.042	LPAL2	PPAP2B	ENSG00000213071	ENSG00000162407	NA	NA	NA	NA	NA	NA
136	ILMN_1672608, ILMN_1688698	0.042	PPAP2B	ZEB2	ENSG00000162407	ENSG00000169554	0.012	0.002	0.013	0.123	0.024	0.091
137	ILMN_2190084, ILMN_2242345	0.042	VAMP8	LPAL2	ENSG00000118640	ENSG00000213071	NA	NA	NA	NA	NA	NA
138	ILMN_1676947, ILMN_1735479	0.042	LPAL2	LPAL2	ENSG00000213071	ENSG00000213071	NA	NA	NA	NA	NA	NA
139	ILMN_1740426, ILMN_1766171	0.042	RASD1	UBE2Z	ENSG00000108551	ENSG00000159202	0.156	0.114	0.148	0.095	0.061	0.056
140	ILMN_1714446, ILMN_2312906	0.042	PLG	MIA3	ENSG00000122194	ENSG00000154305	NA	NA	NA	NA	NA	NA
141	ILMN_1696394, ILMN_1808590	0.042	IL6R	GUCY1A3	ENSG00000160712	ENSG00000164116	0.188	0.047	0.087	0.437	0.413	0.434
142	ILMN_1790228, ILMN_2045729	0.043	FURIN	WDR12	ENSG00000140564	ENSG00000138442	0.007	0.002	0	0.032	0.028	0.027
143	ILMN_1758232, ILMN_1881960	0.043	GGCX	HDAC9	ENSG00000115486	ENSG00000048052	0.081	0.047	0.046	0.089	0.004	0.038
144	ILMN_1654129, ILMN_1676947	0.043	MIA3	LPAL2	ENSG00000154305	ENSG00000213071	NA	NA	NA	NA	NA	NA
145	ILMN_1682165, ILMN_2388800	0.044	NT5C2	PPAP2B	ENSG00000076685	ENSG00000162407	0.06	0.052	0.034	0.102	0.076	0.135
146	ILMN_1659752, ILMN_1685057	0.044	MIA3	SLC22A4|5	ENSG00000154305	ENSG00000197208, ENSG00000197375	NA	NA	NA	NA	NA	NA
147	ILMN_1690884, ILMN_1794108	0.045	APOA1	RASD1	ENSG00000118137	ENSG00000108551	NA	NA	NA	NA	NA	NA
148	ILMN_1790228, ILMN_2408683	0.045	FURIN	PPAP2B	ENSG00000140564	ENSG00000162407	0.008	0.005	0.007	0.641	0.563	0.426
149	ILMN_1783771, ILMN_2388800	0.045	UBE2Z	PPAP2B	ENSG00000159202	ENSG00000162407	0.152	0.051	0.17	0.293	0.568	0.644
150	ILMN_1770692, ILMN_1803811	0.046	WDR12	TRIB1	ENSG00000138442	ENSG00000173334	0	0	0	0.071	0.051	0.032
151	ILMN_1745806, ILMN_2242345	0.046	PEMT	LPAL2	ENSG00000133027	ENSG00000213071	NA	NA	NA	NA	NA	NA
152	ILMN_1682165, ILMN_1794108	0.046	NT5C2	RASD1	ENSG00000076685	ENSG00000108551	0	0	0.001	0.01	0.02	0.042
153	ILMN_1794108, ILMN_1803811	0.046	RASD1	TRIB1	ENSG00000108551	ENSG00000173334	0.003	0.008	0.022	0.914	0.934	0.914
154	ILMN_1663802, ILMN_1783771	0.046	PLG	UBE2Z	ENSG00000122194	ENSG00000159202	0.127	0.002	0.179	0.088	0	0.161
155	ILMN_1663975, ILMN_1682165	0.046	CNNM2	NT5C2	ENSG00000148842	ENSG00000076685	0.059	0.091	0.125	0.062	0.027	0.009
156	ILMN_1685057, ILMN_1754753	0.047	SLC22A4|5	IL6R	ENSG00000197208, ENSG00000197375	ENSG00000160712	0.137	0.132	0.188	0.932	0.973	0.989
157	ILMN_1672043, ILMN_1728570	0.047	MIA3	TCF21	ENSG00000154305	ENSG00000118526	NA	NA	NA	NA	NA	NA
158	ILMN_1661622, ILMN_1743086	0.047	PHACTR1	UBE2Z	ENSG00000112137, ENSG00000282833	ENSG00000159202	NA	NA	NA	NA	NA	NA
159	ILMN_1688698, ILMN_1881960	0.048	ZEB2	HDAC9	ENSG00000169554	ENSG00000048052	0.105	0.089	0.143	0.685	0.663	0.72
160	ILMN_1663802, ILMN_1740938	0.048	PLG	APOE	ENSG00000122194	ENSG00000130203	0.158	0.006	0.128	0.121	0	0.091
161	ILMN_1673708, ILMN_1719351	0.048	HDAC9	TCF21	ENSG00000048052	ENSG00000118526	NA	NA	NA	NA	NA	NA
162	ILMN_1736982, ILMN_2053415	0.049	PHACTR1	LDLR	ENSG00000112137, ENSG00000282833	ENSG00000130164	NA	NA	NA	NA	NA	NA
163	ILMN_1770692, ILMN_2388800	0.049	WDR12	PPAP2B	ENSG00000138442	ENSG00000162407	0.984	0.974	0.93	0.133	0.005	0.101
164	ILMN_1695280, ILMN_1696394	0.049	SMG6	IL6R	ENSG00000070366	ENSG00000160712	0.552	0.692	0.838	0.115	0.036	0.084
165	ILMN_1693650, ILMN_1743086	0.05	FES	UBE2Z	ENSG00000182511	ENSG00000159202	0.153	0.07	0.08	0.138	0.032	0.09
166	ILMN_1796629, ILMN_1803811	0.05	EDNRA	TRIB1	ENSG00000151617	ENSG00000173334	0.029	0.014	0.009	0.033	0.034	0.024
167	ILMN_1736982, ILMN_1770692	0.05	PHACTR1	WDR12	ENSG00000112137, ENSG00000282833	ENSG00000138442	NA	NA	NA	NA	NA	NA
168	ILMN_1662942, ILMN_1808590	0.05	LPAL2	GUCY1A3	ENSG00000213071	ENSG00000164116	NA	NA	NA	NA	NA	NA
169	ILMN_1682165, ILMN_1745806	0.05	NT5C2	PEMT	ENSG00000076685	ENSG00000133027	0.596	0.4	0.632	0.009	0.007	0.017
170	ILMN_1653028, ILMN_1663802	0.05	COL4A1	PLG	ENSG00000187498	ENSG00000122194	0.031	0	0.001	0.167	0.009	0.083
171	ILMN_1803825, ILMN_2408885	0.05	CXCL12	HDAC9	ENSG00000107562	ENSG00000048052	0.151	0.02	0.101	0.116	0.035	0.162
172	ILMN_1715241, ILMN_1740426	0.051	HDAC9	RASD1	ENSG00000048052	ENSG00000108551	0.156	0.09	0.119	0.095	0.027	0.056
173	ILMN_1682165, ILMN_1770692	0.051	NT5C2	WDR12	ENSG00000076685	ENSG00000138442	0.108	0.242	0.303	0.25	0.151	0.107
174	ILMN_1696394, ILMN_1770692	0.051	IL6R	WDR12	ENSG00000160712	ENSG00000138442	0.155	0.016	0.144	0.133	0.055	0.101
175	ILMN_1748881, ILMN_1766171	0.051	MRAS	UBE2Z	ENSG00000158186	ENSG00000159202	0.898	0.814	0.724	0.821	0.793	0.689
176	ILMN_1724994, ILMN_1811544	0.051	COL4A2	LPAL2	ENSG00000134871	ENSG00000213071	NA	NA	NA	NA	NA	NA
177	ILMN_1689116, ILMN_1754752	0.051	PEMT	CNNM2	ENSG00000133027	ENSG00000148842	0.083	0.06	0.035	0.03	0.029	0.053
178	ILMN_1663975, ILMN_1760554	0.051	CNNM2	CYP17A1	ENSG00000148842	ENSG00000148795	0.128	0.01	0.059	0.015	0.002	0.009
179	ILMN_1664024, ILMN_1696394	0.051	APOB	IL6R	ENSG00000084674	ENSG00000160712	0.031	0.01	0.024	0.089	0	0.002
180	ILMN_1654129, ILMN_1719351	0.052	MIA3	TCF21	ENSG00000154305	ENSG00000118526	NA	NA	NA	NA	NA	NA
181	ILMN_1659752, ILMN_1772239	0.052	MIA3	ADAMTS7	ENSG00000154305	ENSG00000136378	NA	NA	NA	NA	NA	NA
182	ILMN_1803563, ILMN_2053415	0.052	HDAC9	LDLR	ENSG00000048052	ENSG00000130164	NA	NA	NA	NA	NA	NA
183	ILMN_1653028, ILMN_2053415	0.052	COL4A1	LDLR	ENSG00000187498	ENSG00000130164	NA	NA	NA	NA	NA	NA
184	ILMN_1808590, ILMN_2045729	0.053	GUCY1A3	WDR12	ENSG00000164116	ENSG00000138442	0.138	0.107	0.086	0.019	0.004	0.014
185	ILMN_1714446, ILMN_1783771	0.053	PLG	UBE2Z	ENSG00000122194	ENSG00000159202	0.127	0.002	0.179	0.088	0	0.161
186	ILMN_1714446, ILMN_1817518	0.053	PLG	ZEB2	ENSG00000122194	ENSG00000169554	0.105	0	0.143	0.123	0.001	0.091
187	ILMN_1754753, ILMN_2376859	0.054	IL6R	PDGFD	ENSG00000160712	ENSG00000170962	0.032	0.002	0.005	0.965	0.982	0.982
188	ILMN_1692168, ILMN_1745806	0.054	UBE2Z	PEMT	ENSG00000159202	ENSG00000133027	0.49	0.628	0.709	0.85	0.904	0.927
189	ILMN_1663975, ILMN_1808590	0.055	CNNM2	GUCY1A3	ENSG00000148842	ENSG00000164116	0.827	0.719	0.511	0.035	0.022	0.531
190	ILMN_1754752, ILMN_1758232	0.055	CNNM2	GGCX	ENSG00000148842	ENSG00000115486	0	0	0	0.205	0.277	0.269
191	ILMN_1758232, ILMN_2242345	0.056	GGCX	LPAL2	ENSG00000115486	ENSG00000213071	NA	NA	NA	NA	NA	NA
192	ILMN_1728570, ILMN_1758232	0.056	TCF21	GGCX	ENSG00000118526	ENSG00000115486	NA	NA	NA	NA	NA	NA
193	ILMN_1718063, ILMN_1766171	0.056	LIPA	UBE2Z	ENSG00000107798	ENSG00000159202	0.606	0.5	0.332	0.828	0.818	0.801
194	ILMN_1653028, ILMN_2376859	0.056	COL4A1	PDGFD	ENSG00000187498	ENSG00000170962	0	0	0	0	0	0
195	ILMN_1695280, ILMN_1740426	0.056	SMG6	RASD1	ENSG00000070366	ENSG00000108551	0.005	0.001	0.001	0.015	0.02	0.026
196	ILMN_1743086, ILMN_2312906	0.056	UBE2Z	MIA3	ENSG00000159202	ENSG00000154305	NA	NA	NA	NA	NA	NA
197	ILMN_1672043, ILMN_1714446	0.056	MIA3	PLG	ENSG00000154305	ENSG00000122194	NA	NA	NA	NA	NA	NA
198	ILMN_1663975, ILMN_1881960	0.057	CNNM2	HDAC9	ENSG00000148842	ENSG00000048052	0.128	0.072	0.059	0.087	0.019	0.161
199	ILMN_1719351, ILMN_2388800	0.057	TCF21	PPAP2B	ENSG00000118526	ENSG00000162407	NA	NA	NA	NA	NA	NA
200	ILMN_1803402, ILMN_2050911	0.058	PEMT	SLC22A4|5	ENSG00000133027	ENSG00000197208, ENSG00000197375	0.848	0.839	0.826	0.065	0.028	0.029
201	ILMN_1663975, ILMN_1783771	0.058	CNNM2	UBE2Z	ENSG00000148842	ENSG00000159202	0.128	0.04	0.111	0.087	0.08	0.161
202	ILMN_1672043, ILMN_1727855	0.058	MIA3	PEMT	ENSG00000154305	ENSG00000133027	NA	NA	NA	NA	NA	NA
203	ILMN_1740426, ILMN_2242345	0.059	RASD1	LPAL2	ENSG00000108551	ENSG00000213071	NA	NA	NA	NA	NA	NA
204	ILMN_1736982, ILMN_1808590	0.06	PHACTR1	GUCY1A3	ENSG00000112137, ENSG00000282833	ENSG00000164116	NA	NA	NA	NA	NA	NA
205	ILMN_1663975, ILMN_1797132	0.06	CNNM2	CNNM2	ENSG00000148842	ENSG00000148842	0.001	0.002	0.004	0.008	0	0.001
206	ILMN_1672608, ILMN_1797132	0.06	PPAP2B	CNNM2	ENSG00000162407	ENSG00000148842	0.021	0.016	0.02	0.087	0.001	0.161
207	ILMN_1719351, ILMN_1811544	0.06	TCF21	LPAL2	ENSG00000118526	ENSG00000213071	NA	NA	NA	NA	NA	NA
208	ILMN_1696394, ILMN_1796629	0.06	IL6R	EDNRA	ENSG00000160712	ENSG00000151617	0.032	0.002	0.002	0.102	0.008	0.144
209	ILMN_1676947, ILMN_1791447	0.06	LPAL2	CXCL12	ENSG00000213071	ENSG00000107562	NA	NA	NA	NA	NA	NA
210	ILMN_1654129, ILMN_1668850	0.06	MIA3	PCSK9	ENSG00000154305	ENSG00000169174	NA	NA	NA	NA	NA	NA
211	ILMN_1683832, ILMN_2388800	0.061	PLG	PPAP2B	ENSG00000122194	ENSG00000162407	0.152	0	0.17	0.099	0.006	0.161
212	ILMN_1794108, ILMN_1803825	0.061	RASD1	CXCL12	ENSG00000108551	ENSG00000107562	0.096	0.085	0.071	0.969	0.959	0.925
213	ILMN_1740426, ILMN_1769143	0.061	RASD1	KCNE2	ENSG00000108551	ENSG00000159197	0.002	0.001	0.001	0	0	0
214	ILMN_1662942, ILMN_1696394	0.061	LPAL2	IL6R	ENSG00000213071	ENSG00000160712	NA	NA	NA	NA	NA	NA
215	ILMN_1790228, ILMN_1794108	0.062	FURIN	RASD1	ENSG00000140564	ENSG00000108551	0.774	0.664	0.468	0	0	0
216	ILMN_1685057, ILMN_1803402	0.062	SLC22A4|5	PEMT	ENSG00000197208, ENSG00000197375	ENSG00000133027	0.848	0.839	0.826	0.065	0.028	0.029
217	ILMN_1803094, ILMN_2190084	0.063	PDGFD	VAMP8	ENSG00000170962	ENSG00000118640	0.146	0.085	0.088	0.018	0.011	0.008
218	ILMN_1796629, ILMN_1797132	0.063	EDNRA	CNNM2	ENSG00000151617	ENSG00000148842	0.128	0.01	0.059	0.009	0.002	0.015
219	ILMN_1690884, ILMN_1912521	0.064	APOA1	RASD1	ENSG00000118137	ENSG00000108551	NA	NA	NA	NA	NA	NA
220	ILMN_1740426, ILMN_1743086	0.064	RASD1	UBE2Z	ENSG00000108551	ENSG00000159202	0.156	0.114	0.148	0.095	0.061	0.056
221	ILMN_1724994, ILMN_1743086	0.064	COL4A2	UBE2Z	ENSG00000134871	ENSG00000159202	0.903	0.978	0.995	0.129	0.011	0.102
222	ILMN_1698587, ILMN_1754753	0.064	PLG	IL6R	ENSG00000122194	ENSG00000160712	0.032	0	0.002	0.09	0.001	0.161
223	ILMN_1656746, ILMN_2211790	0.064	MIA3	ADAMTS7	ENSG00000154305	ENSG00000136378	NA	NA	NA	NA	NA	NA
224	ILMN_1689111, ILMN_1745806	0.064	CXCL12	PEMT	ENSG00000107562	ENSG00000133027	0.929	0.939	0.938	0.175	0.113	0.19
225	ILMN_1689111, ILMN_1693650	0.065	CXCL12	FES	ENSG00000107562	ENSG00000182511	0.328	0.653	0.856	0.138	0.081	0.113
226	ILMN_1715241, ILMN_1766712	0.066	HDAC9	TCF21	ENSG00000048052	ENSG00000118526	NA	NA	NA	NA	NA	NA
227	ILMN_1672608, ILMN_1728570	0.066	PPAP2B	TCF21	ENSG00000162407	ENSG00000118526	NA	NA	NA	NA	NA	NA
228	ILMN_1689111, ILMN_1881960	0.066	CXCL12	HDAC9	ENSG00000107562	ENSG00000048052	0.151	0.02	0.101	0.116	0.035	0.162
229	ILMN_1698587, ILMN_1735479	0.066	PLG	LPAL2	ENSG00000122194	ENSG00000213071	NA	NA	NA	NA	NA	NA
230	ILMN_1724994, ILMN_1772239	0.067	COL4A2	ADAMTS7	ENSG00000134871	ENSG00000136378	0.853	0.83	0.806	0	0	0.001
231	ILMN_1663975, ILMN_1689111	0.068	CNNM2	CXCL12	ENSG00000148842	ENSG00000107562	0.016	0.018	0.023	0.087	0.016	0.173
232	ILMN_1663975, ILMN_1695280	0.068	CNNM2	SMG6	ENSG00000148842	ENSG00000070366	0.411	0.233	0.137	0.024	0.023	0.016
233	ILMN_1881960, ILMN_2388800	0.068	HDAC9	PPAP2B	ENSG00000048052	ENSG00000162407	0.152	0.003	0.17	0.116	0.035	0.161
234	ILMN_1727855, ILMN_1796629	0.069	PEMT	EDNRA	ENSG00000133027	ENSG00000151617	0.328	0.18	0.229	0.025	0.034	0.079
235	ILMN_1761479, ILMN_1808590	0.069	ZC3HC1	GUCY1A3	ENSG00000091732	ENSG00000164116	0.263	0.065	0.093	0.013	0.018	0.033
236	ILMN_1745806, ILMN_2060770	0.069	PEMT	RAI1	ENSG00000133027	ENSG00000108557	0.142	0.219	0.269	0.841	0.838	0.847
237	ILMN_1696394, ILMN_2408683	0.069	IL6R	PPAP2B	ENSG00000160712	ENSG00000162407	0.304	0.203	0.17	0.416	0.56	0.646
238	ILMN_1736982, ILMN_1783771	0.069	PHACTR1	UBE2Z	ENSG00000112137, ENSG00000282833	ENSG00000159202	NA	NA	NA	NA	NA	NA
239	ILMN_1653028, ILMN_1699357	0.07	COL4A1	SLC22A4|5	ENSG00000187498	ENSG00000197208, ENSG00000197375	0.291	0.241	0.183	0.019	0.009	0.003
240	ILMN_2094416, ILMN_2190084	0.07	PLG	VAMP8	ENSG00000122194	ENSG00000118640	0.094	0.005	0.058	0.09	0	0.039
241	ILMN_1692168, ILMN_1714446	0.07	UBE2Z	PLG	ENSG00000159202	ENSG00000122194	0.127	0.002	0.179	0.088	0	0.161
242	ILMN_1766712, ILMN_1811544	0.071	TCF21	LPAL2	ENSG00000118526	ENSG00000213071	NA	NA	NA	NA	NA	NA
243	ILMN_1783771, ILMN_2408683	0.071	UBE2Z	PPAP2B	ENSG00000159202	ENSG00000162407	0.152	0.051	0.17	0.293	0.568	0.644
244	ILMN_1656746, ILMN_1808590	0.071	MIA3	GUCY1A3	ENSG00000154305	ENSG00000164116	NA	NA	NA	NA	NA	NA
245	ILMN_2190084, ILMN_2408683	0.072	VAMP8	PPAP2B	ENSG00000118640	ENSG00000162407	0.011	0.005	0.008	0.09	0	0.039
246	ILMN_1663975, ILMN_1714446	0.072	CNNM2	PLG	ENSG00000148842	ENSG00000122194	0.128	0.01	0.059	0.882	0.881	0.906
247	ILMN_1663802, ILMN_1743086	0.072	PLG	UBE2Z	ENSG00000122194	ENSG00000159202	0.127	0.002	0.179	0.088	0	0.161
248	ILMN_1783771, ILMN_2242345	0.072	UBE2Z	LPAL2	ENSG00000159202	ENSG00000213071	NA	NA	NA	NA	NA	NA
249	ILMN_1653028, ILMN_1758232	0.072	COL4A1	GGCX	ENSG00000187498	ENSG00000115486	0	0.002	0.006	0	0	0
250	ILMN_1662942, ILMN_1781173	0.072	LPAL2	HDAC9	ENSG00000213071	ENSG00000048052	NA	NA	NA	NA	NA	NA
251	ILMN_1739810, ILMN_1783771	0.073	RAI1	UBE2Z	ENSG00000108557	ENSG00000159202	0.109	0.018	0.06	0.265	0.313	0.537
252	ILMN_1685057, ILMN_1770692	0.074	SLC22A4|5	WDR12	ENSG00000197208, ENSG00000197375	ENSG00000138442	0.199	0.156	0.13	0.984	0.984	0.979
253	ILMN_1772239, ILMN_1791447	0.075	ADAMTS7	CXCL12	ENSG00000136378	ENSG00000107562	0.002	0	0	0.072	0.001	0.14
254	ILMN_1689116, ILMN_1803811	0.075	PEMT	TRIB1	ENSG00000133027	ENSG00000173334	0.155	0.376	0.526	0.682	0.602	0.471
255	ILMN_1786444, ILMN_1791447	0.075	LPL	CXCL12	ENSG00000175445	ENSG00000107562	0.001	0.001	0.002	0.05	0.014	0.005
256	ILMN_1748881, ILMN_2388800	0.075	MRAS	PPAP2B	ENSG00000158186	ENSG00000162407	0.003	0	0	0.064	0	0.002
257	ILMN_1659752, ILMN_1689116	0.075	MIA3	PEMT	ENSG00000154305	ENSG00000133027	NA	NA	NA	NA	NA	NA
258	ILMN_1783771, ILMN_1803825	0.076	UBE2Z	CXCL12	ENSG00000159202	ENSG00000107562	0.151	0.011	0.101	0.093	0.011	0.162
259	ILMN_1790228, ILMN_2388800	0.076	FURIN	PPAP2B	ENSG00000140564	ENSG00000162407	0.008	0.005	0.007	0.641	0.563	0.426
260	ILMN_2312906, ILMN_2388800	0.076	MIA3	PPAP2B	ENSG00000154305	ENSG00000162407	NA	NA	NA	NA	NA	NA
261	ILMN_1653028, ILMN_1781173	0.076	COL4A1	HDAC9	ENSG00000187498	ENSG00000048052	0.031	0.014	0.028	0.167	0.009	0.083
262	ILMN_1695280, ILMN_2211790	0.076	SMG6	ADAMTS7	ENSG00000070366	ENSG00000136378	0.008	0.007	0.007	0.027	0.029	0.03
263	ILMN_1739810, ILMN_1803825	0.077	RAI1	CXCL12	ENSG00000108557	ENSG00000107562	0.085	0.036	0.006	0.088	0.002	0.038
264	ILMN_1661622, ILMN_1714446	0.077	PHACTR1	PLG	ENSG00000112137, ENSG00000282833	ENSG00000122194	NA	NA	NA	NA	NA	NA
265	ILMN_1656746, ILMN_1811544	0.077	MIA3	LPAL2	ENSG00000154305	ENSG00000213071	NA	NA	NA	NA	NA	NA
266	ILMN_1811544, ILMN_2376859	0.077	LPAL2	PDGFD	ENSG00000213071	ENSG00000170962	NA	NA	NA	NA	NA	NA
267	ILMN_1718063, ILMN_2242345	0.078	LIPA	LPAL2	ENSG00000107798	ENSG00000213071	NA	NA	NA	NA	NA	NA
268	ILMN_1682165, ILMN_1783771	0.078	NT5C2	UBE2Z	ENSG00000076685	ENSG00000159202	1	1	1	0.598	0.61	0.496
269	ILMN_1732278, ILMN_1772239	0.078	MIA3	ADAMTS7	ENSG00000154305	ENSG00000136378	NA	NA	NA	NA	NA	NA
270	ILMN_1808590, ILMN_2211790	0.078	GUCY1A3	ADAMTS7	ENSG00000164116	ENSG00000136378	0.081	0.036	0.018	0.027	0.019	0.015
271	ILMN_1781173, ILMN_1797132	0.078	HDAC9	CNNM2	ENSG00000048052	ENSG00000148842	0.128	0.072	0.059	0.087	0.019	0.161
272	ILMN_1769143, ILMN_1803094	0.079	KCNE2	PDGFD	ENSG00000159197	ENSG00000170962	0	0.001	0	0	0	0
273	ILMN_1728570, ILMN_1817518	0.079	TCF21	ZEB2	ENSG00000118526	ENSG00000169554	NA	NA	NA	NA	NA	NA
274	ILMN_1772239, ILMN_1781173	0.079	ADAMTS7	HDAC9	ENSG00000136378	ENSG00000048052	0.283	0.225	0.199	0.072	0	0.14
275	ILMN_1761479, ILMN_1803825	0.08	ZC3HC1	CXCL12	ENSG00000091732	ENSG00000107562	0.031	0.029	0.027	0.124	0.027	0.033
276	ILMN_1683832, ILMN_1740426	0.08	PLG	RASD1	ENSG00000122194	ENSG00000108551	0.156	0.006	0.08	0.095	0.027	0.056
277	ILMN_1685057, ILMN_2190084	0.08	SLC22A4|5	VAMP8	ENSG00000197208, ENSG00000197375	ENSG00000118640	0.276	0.296	0.477	0.39	0.168	0.07
278	ILMN_1736982, ILMN_2045729	0.08	PHACTR1	WDR12	ENSG00000112137, ENSG00000282833	ENSG00000138442	NA	NA	NA	NA	NA	NA
279	ILMN_1689116, ILMN_1803094	0.081	PEMT	PDGFD	ENSG00000133027	ENSG00000170962	0.109	0.13	0.157	0.02	0.041	0.061
280	ILMN_1736982, ILMN_2094416	0.081	PHACTR1	PLG	ENSG00000112137, ENSG00000282833	ENSG00000122194	NA	NA	NA	NA	NA	NA
281	ILMN_1766171, ILMN_1769143	0.082	UBE2Z	KCNE2	ENSG00000159202	ENSG00000159197	0.939	0.97	0.977	0.025	0.001	0.001
282	ILMN_1714446, ILMN_2050911	0.082	PLG	SLC22A4|5	ENSG00000122194	ENSG00000197208, ENSG00000197375	0.032	0	0.001	0.893	0.89	0.896
283	ILMN_1676947, ILMN_1772239	0.082	LPAL2	ADAMTS7	ENSG00000213071	ENSG00000136378	NA	NA	NA	NA	NA	NA
284	ILMN_1736982, ILMN_2190084	0.082	PHACTR1	VAMP8	ENSG00000112137, ENSG00000282833	ENSG00000118640	NA	NA	NA	NA	NA	NA
285	ILMN_1653028, ILMN_1719351	0.082	COL4A1	TCF21	ENSG00000187498	ENSG00000118526	NA	NA	NA	NA	NA	NA
286	ILMN_2045729, ILMN_2050911	0.082	WDR12	SLC22A4|5	ENSG00000138442	ENSG00000197208, ENSG00000197375	0.199	0.156	0.13	0.984	0.984	0.979
287	ILMN_1794108, ILMN_1817518	0.082	RASD1	ZEB2	ENSG00000108551	ENSG00000169554	0	0	0	0.002	0.002	0.002
288	ILMN_1661622, ILMN_1803825	0.083	PHACTR1	CXCL12	ENSG00000112137, ENSG00000282833	ENSG00000107562	NA	NA	NA	NA	NA	NA
289	ILMN_1754753, ILMN_1791447	0.083	IL6R	CXCL12	ENSG00000160712	ENSG00000107562	0.151	0.011	0.101	0.178	0.299	0.448
290	ILMN_1663975, ILMN_1719351	0.083	CNNM2	TCF21	ENSG00000148842	ENSG00000118526	NA	NA	NA	NA	NA	NA
291	ILMN_1803811, ILMN_2045729	0.084	TRIB1	WDR12	ENSG00000173334	ENSG00000138442	0	0	0	0.071	0.051	0.032
292	ILMN_1781173, ILMN_1811544	0.084	HDAC9	LPAL2	ENSG00000048052	ENSG00000213071	NA	NA	NA	NA	NA	NA
293	ILMN_1912521, ILMN_2312906	0.084	RASD1	MIA3	ENSG00000108551	ENSG00000154305	NA	NA	NA	NA	NA	NA
294	ILMN_1662942, ILMN_2312817	0.085	LPAL2	LPAL2	ENSG00000213071	ENSG00000213071	NA	NA	NA	NA	NA	NA
295	ILMN_1803402, ILMN_1803811	0.085	PEMT	TRIB1	ENSG00000133027	ENSG00000173334	0.155	0.376	0.526	0.682	0.602	0.471
296	ILMN_1693650, ILMN_2388800	0.085	FES	PPAP2B	ENSG00000182511	ENSG00000162407	0.093	0.091	0.095	0.138	0.032	0.09
297	ILMN_1696394, ILMN_1739810	0.085	IL6R	RAI1	ENSG00000160712	ENSG00000108557	0.109	0.041	0.06	0.088	0.002	0.038
298	ILMN_1714446, ILMN_1803825	0.085	PLG	CXCL12	ENSG00000122194	ENSG00000107562	0.151	0.011	0.101	0.093	0.002	0.162
299	ILMN_1736982, ILMN_1739810	0.085	PHACTR1	RAI1	ENSG00000112137, ENSG00000282833	ENSG00000108557	NA	NA	NA	NA	NA	NA
300	ILMN_1663802, ILMN_1673708	0.085	PLG	HDAC9	ENSG00000122194	ENSG00000048052	0.209	0	0.171	0.116	0.035	0.161
301	ILMN_2388800, ILMN_2408683	0.085	PPAP2B	PPAP2B	ENSG00000162407	ENSG00000162407	0.015	0.004	0.013	0.099	0.009	0.1
302	ILMN_1689111, ILMN_1692168	0.086	CXCL12	UBE2Z	ENSG00000107562	ENSG00000159202	0.151	0.011	0.101	0.093	0.011	0.162
303	ILMN_2211790, ILMN_2408683	0.086	ADAMTS7	PPAP2B	ENSG00000136378	ENSG00000162407	0.003	0	0	0.072	0.003	0.14
304	ILMN_1692168, ILMN_2312817	0.086	UBE2Z	LPAL2	ENSG00000159202	ENSG00000213071	NA	NA	NA	NA	NA	NA
305	ILMN_2242345, ILMN_2312817	0.086	LPAL2	LPAL2	ENSG00000213071	ENSG00000213071	NA	NA	NA	NA	NA	NA
306	ILMN_1683832, ILMN_1714446	0.087	PLG	PLG	ENSG00000122194	ENSG00000122194	0	0	0	0.071	0.062	0.555
307	ILMN_1740426, ILMN_1761479	0.087	RASD1	ZC3HC1	ENSG00000108551	ENSG00000091732	0	0	0	0.094	0.113	0.134
308	ILMN_1672608, ILMN_1803094	0.088	PPAP2B	PDGFD	ENSG00000162407	ENSG00000170962	0.02	0.016	0.021	0.146	0.02	0.084
309	ILMN_2242345, ILMN_2388800	0.088	LPAL2	PPAP2B	ENSG00000213071	ENSG00000162407	NA	NA	NA	NA	NA	NA
310	ILMN_1803811, ILMN_2094416	0.088	TRIB1	PLG	ENSG00000173334	ENSG00000122194	0.029	0	0.001	0.088	0	0.039
311	ILMN_1682165, ILMN_2045729	0.089	NT5C2	WDR12	ENSG00000076685	ENSG00000138442	0.108	0.242	0.303	0.25	0.151	0.107
312	ILMN_1672608, ILMN_1718063	0.089	PPAP2B	LIPA	ENSG00000162407	ENSG00000107798	0.1	0.143	0.201	0.09	0.005	0.038
313	ILMN_1739810, ILMN_1772239	0.089	RAI1	ADAMTS7	ENSG00000108557	ENSG00000136378	0.045	0.048	0.047	0.001	0.001	0.002
314	ILMN_1656746, ILMN_1797132	0.09	MIA3	CNNM2	ENSG00000154305	ENSG00000148842	NA	NA	NA	NA	NA	NA
315	ILMN_1714446, ILMN_1808590	0.09	PLG	GUCY1A3	ENSG00000122194	ENSG00000164116	0.188	0.016	0.081	0.122	0.006	0.162
316	ILMN_1672043, ILMN_1791447	0.09	MIA3	CXCL12	ENSG00000154305	ENSG00000107562	NA	NA	NA	NA	NA	NA
317	ILMN_1661622, ILMN_1791447	0.09	PHACTR1	CXCL12	ENSG00000112137, ENSG00000282833	ENSG00000107562	NA	NA	NA	NA	NA	NA
318	ILMN_1658874, ILMN_2211790	0.091	UBE2Z	ADAMTS7	ENSG00000159202	ENSG00000136378	0.032	0.003	0.003	0.072	0.002	0.14
319	ILMN_1690884, ILMN_1797132	0.091	APOA1	CNNM2	ENSG00000118137	ENSG00000148842	NA	NA	NA	NA	NA	NA
320	ILMN_1661622, ILMN_1803811	0.091	PHACTR1	TRIB1	ENSG00000112137, ENSG00000282833	ENSG00000173334	NA	NA	NA	NA	NA	NA
321	ILMN_1663975, ILMN_1912521	0.092	CNNM2	RASD1	ENSG00000148842	ENSG00000108551	0.043	0.026	0.014	0.561	0.492	0.397
322	ILMN_1740938, ILMN_1783771	0.092	APOE	UBE2Z	ENSG00000130203	ENSG00000159202	0.158	0.006	0.128	0.121	0.002	0.091
323	ILMN_1736982, ILMN_1791447	0.092	PHACTR1	CXCL12	ENSG00000112137, ENSG00000282833	ENSG00000107562	NA	NA	NA	NA	NA	NA
324	ILMN_2131177, ILMN_2242345	0.093	GUCY1A3	LPAL2	ENSG00000164116	ENSG00000213071	NA	NA	NA	NA	NA	NA
325	ILMN_1715241, ILMN_2312906	0.093	HDAC9	MIA3	ENSG00000048052	ENSG00000154305	NA	NA	NA	NA	NA	NA
326	ILMN_1728570, ILMN_1783771	0.093	TCF21	UBE2Z	ENSG00000118526	ENSG00000159202	NA	NA	NA	NA	NA	NA
327	ILMN_1698587, ILMN_1803825	0.093	PLG	CXCL12	ENSG00000122194	ENSG00000107562	0.151	0.011	0.101	0.093	0.002	0.162
328	ILMN_1794108, ILMN_2211790	0.093	RASD1	ADAMTS7	ENSG00000108551	ENSG00000136378	0.015	0.016	0.018	0.007	0.004	0.002
329	ILMN_1663975, ILMN_2060770	0.093	CNNM2	RAI1	ENSG00000148842	ENSG00000108557	0.018	0.041	0.068	0.031	0.03	0.027
330	ILMN_1696394, ILMN_2045729	0.094	IL6R	WDR12	ENSG00000160712	ENSG00000138442	0.155	0.016	0.144	0.133	0.055	0.101
331	ILMN_1770692, ILMN_2094416	0.094	WDR12	PLG	ENSG00000138442	ENSG00000122194	0.155	0.016	0.144	0.133	0.005	0.101
332	ILMN_1673708, ILMN_2094416	0.095	HDAC9	PLG	ENSG00000048052	ENSG00000122194	0.209	0	0.171	0.116	0.035	0.161
333	ILMN_1728570, ILMN_1912521	0.095	TCF21	RASD1	ENSG00000118526	ENSG00000108551	NA	NA	NA	NA	NA	NA
334	ILMN_1769143, ILMN_1808590	0.095	KCNE2	GUCY1A3	ENSG00000159197	ENSG00000164116	0.009	0.004	0.002	0.002	0	0
335	ILMN_1663802, ILMN_1683832	0.095	PLG	PLG	ENSG00000122194	ENSG00000122194	0	0	0	0.071	0.062	0.555
336	ILMN_1682165, ILMN_1692168	0.096	NT5C2	UBE2Z	ENSG00000076685	ENSG00000159202	1	1	1	0.598	0.61	0.496
337	ILMN_1663975, ILMN_1754753	0.096	CNNM2	IL6R	ENSG00000148842	ENSG00000160712	0.128	0.029	0.059	0.087	0.065	0.161
338	ILMN_1781173, ILMN_2408683	0.096	HDAC9	PPAP2B	ENSG00000048052	ENSG00000162407	0.152	0.003	0.17	0.116	0.035	0.161
339	ILMN_1672043, ILMN_1772239	0.097	MIA3	ADAMTS7	ENSG00000154305	ENSG00000136378	NA	NA	NA	NA	NA	NA
340	ILMN_1794108, ILMN_1808590	0.097	RASD1	GUCY1A3	ENSG00000108551	ENSG00000164116	0.761	0.723	0.644	0.016	0.017	0.05
341	ILMN_1696394, ILMN_2388800	0.097	IL6R	PPAP2B	ENSG00000160712	ENSG00000162407	0.304	0.203	0.17	0.416	0.56	0.646
342	ILMN_1673708, ILMN_2312906	0.097	HDAC9	MIA3	ENSG00000048052	ENSG00000154305	NA	NA	NA	NA	NA	NA
343	ILMN_1728570, ILMN_1797132	0.098	TCF21	CNNM2	ENSG00000118526	ENSG00000148842	NA	NA	NA	NA	NA	NA
344	ILMN_1690884, ILMN_1791447	0.098	APOA1	CXCL12	ENSG00000118137	ENSG00000107562	NA	NA	NA	NA	NA	NA
345	ILMN_1689111, ILMN_1739810	0.098	CXCL12	RAI1	ENSG00000107562	ENSG00000108557	0.085	0.036	0.006	0.088	0.002	0.038
346	ILMN_1676947, ILMN_2242345	0.098	LPAL2	LPAL2	ENSG00000213071	ENSG00000213071	NA	NA	NA	NA	NA	NA
347	ILMN_1735479, ILMN_1797132	0.099	LPAL2	CNNM2	ENSG00000213071	ENSG00000148842	NA	NA	NA	NA	NA	NA
348	ILMN_1754753, ILMN_2190084	0.099	IL6R	VAMP8	ENSG00000160712	ENSG00000118640	0.094	0.005	0.058	0.09	0.007	0.039
349	ILMN_1688698, ILMN_1791447	0.099	ZEB2	CXCL12	ENSG00000169554	ENSG00000107562	0.002	0.002	0.003	0.469	0.288	0.222
350	ILMN_1740938, ILMN_1745806	0.099	APOE	PEMT	ENSG00000130203	ENSG00000133027	0.108	0.108	0.067	0.769	0.772	0.756
351	ILMN_1739810, ILMN_1881960	0.099	RAI1	HDAC9	ENSG00000108557	ENSG00000048052	0.214	0.244	0.213	0.088	0.039	0.038
352	ILMN_1781173, ILMN_1790228	0.1	HDAC9	FURIN	ENSG00000048052	ENSG00000140564	0.032	0.008	0.008	0.09	0.004	0.04
353	ILMN_1690884, ILMN_1761479	0.1	APOA1	ZC3HC1	ENSG00000118137	ENSG00000091732	NA	NA	NA	NA	NA	NA
