# Supplementary material for: Non-linear interactions between candidate genes of myocardial infarction revealed in mRNA expression profiles
Source: BMC Genomics. 2016 Sep 17;17:738. doi: 10.1186/s12864-016-3075-6 (PMC5027110; doi:10.1186/s12864-016-3075-6)
Supplement: Additional file 6: — Tissue specific co-expressions. Gene pairs co-expressed in artery, blood, and both artery and blood. Reported as ENSGs with proportion of resamples in co-expression network. (XLSX 47 kb) [file 12864_2016_3075_MOESM6_ESM.xlsx]

## Sheet: S3_a.csv
	Pairs co-expressed in artery	Sample frequency (artery)	Pairs co-expressed in blood	Sample frequency (blood)	Pairs co-expressed in artery and blood
	ENSG00000173334, ENSG00000133027	0.574	ENSG00000138442, ENSG00000145979	0.5979	ENSG00000197375, ENSG00000197375
	ENSG00000173334, ENSG00000076685	0.5589	ENSG00000138442, ENSG00000169554	0.4831	ENSG00000130203, ENSG00000130203
	ENSG00000108557, ENSG00000091732	0.49152	ENSG00000138442, ENSG00000091732	0.23924	ENSG00000133027, ENSG00000070366
	ENSG00000108557, ENSG00000197375	0.53968	ENSG00000138442, ENSG00000118640	0.14496	ENSG00000159202, ENSG00000133027
	ENSG00000108557, ENSG00000158186	0.12102	ENSG00000138442, ENSG00000159202	0.10012	ENSG00000107562, ENSG00000130203
	ENSG00000158186, ENSG00000138442	0.34446	ENSG00000138442, ENSG00000197375	0.12104	ENSG00000107562, ENSG00000107562
	ENSG00000158186, ENSG00000159202	0.3759	ENSG00000138442, ENSG00000108557	0.59422	ENSG00000164116, ENSG00000130203
	ENSG00000158186, ENSG00000070366	0.43664	ENSG00000091732, ENSG00000159202	0.2845	ENSG00000164116, ENSG00000164116
	ENSG00000158186, ENSG00000175445	0.22518	ENSG00000091732, ENSG00000122194	0.23058	ENSG00000170962, ENSG00000170962
	ENSG00000138442, ENSG00000159202	0.36046	ENSG00000108557, ENSG00000186063	0.17138	ENSG00000070366, ENSG00000159202
	ENSG00000138442, ENSG00000162407	0.16956	ENSG00000108557, ENSG00000145979	0.41742	ENSG00000070366, ENSG00000107798
	ENSG00000138442, ENSG00000107798	0.45678	ENSG00000108557, ENSG00000159202	0.56268	ENSG00000148842, ENSG00000164116
	ENSG00000175445, ENSG00000048052	0.32406	ENSG00000108557, ENSG00000070366	0.1262	ENSG00000187498, ENSG00000134871
	ENSG00000091732, ENSG00000091732	0.52166	ENSG00000108557, ENSG00000108551	0.55006	ENSG00000151617, ENSG00000107562
	ENSG00000091732, ENSG00000091732	0.52166	ENSG00000108557, ENSG00000162407	0.13378	ENSG00000182511, ENSG00000133027
	ENSG00000091732, ENSG00000159202	0.5084	ENSG00000108557, ENSG00000133027	0.25334	ENSG00000107798, ENSG00000118640
	ENSG00000091732, ENSG00000070366	0.52976	ENSG00000108557, ENSG00000170962	0.2786	ENSG00000160712, ENSG00000160712
	ENSG00000091732, ENSG00000133027	0.56906	ENSG00000108557, ENSG00000107798	0.27568	ENSG00000115486, ENSG00000159202
	ENSG00000091732, ENSG00000048052	0.23724	ENSG00000158186, ENSG00000159202	0.41138	ENSG00000048052, ENSG00000164116
	ENSG00000108551, ENSG00000108551	0.24374	ENSG00000158186, ENSG00000133027	0.50814	ENSG00000048052, ENSG00000107798
	ENSG00000108551, ENSG00000108551	0.24374	ENSG00000158186, ENSG00000170962	0.26128	ENSG00000107798, ENSG00000107798
	ENSG00000108551, ENSG00000107798	0.40214	ENSG00000158186, ENSG00000107798	0.23152	ENSG00000162407, ENSG00000133027
	ENSG00000108551, ENSG00000164116	0.4555	ENSG00000175445, ENSG00000108551	0.3881	ENSG00000158186, ENSG00000159202
	ENSG00000162407, ENSG00000133027	0.379	ENSG00000175445, ENSG00000162407	0.15582	ENSG00000091732, ENSG00000159202
	ENSG00000162407, ENSG00000164116	0.20646	ENSG00000175445, ENSG00000107798	0.16368	ENSG00000138442, ENSG00000159202
	ENSG00000115486, ENSG00000159202	0.26528	ENSG00000162407, ENSG00000159202	0.45564	ENSG00000159202, ENSG00000186063
	ENSG00000115486, ENSG00000197375	0.43576	ENSG00000162407, ENSG00000173334	0.10368
	ENSG00000140564, ENSG00000145979	0.5516	ENSG00000162407, ENSG00000070366	0.57168
	ENSG00000140564, ENSG00000159202	0.10236	ENSG00000162407, ENSG00000133027	0.31776
	ENSG00000140564, ENSG00000070366	0.1653	ENSG00000162407, ENSG00000160712	0.45394
	ENSG00000186063, ENSG00000159202	0.24468	ENSG00000173334, ENSG00000169554	0.30238
	ENSG00000186063, ENSG00000070366	0.47866	ENSG00000173334, ENSG00000108551	0.18576
	ENSG00000186063, ENSG00000133027	0.44078	ENSG00000173334, ENSG00000160712	0.13062
	ENSG00000186063, ENSG00000151617	0.27962	ENSG00000107798, ENSG00000186063	0.18998
	ENSG00000169554, ENSG00000107798	0.35066	ENSG00000107798, ENSG00000118640	0.18332
	ENSG00000169554, ENSG00000151617	0.3969	ENSG00000107798, ENSG00000159202	0.2988
	ENSG00000048052, ENSG00000145979	0.47616	ENSG00000107798, ENSG00000070366	0.22972
	ENSG00000048052, ENSG00000133027	0.4258	ENSG00000107798, ENSG00000197375	0.33846
	ENSG00000048052, ENSG00000076685	0.41316	ENSG00000107798, ENSG00000170962	0.4598
	ENSG00000048052, ENSG00000107798	0.38718	ENSG00000107798, ENSG00000107798	0.12402
	ENSG00000048052, ENSG00000048052	0.10002	ENSG00000107798, ENSG00000107798	0.12402
	ENSG00000048052, ENSG00000048052	0.19266	ENSG00000107798, ENSG00000048052	0.37922
	ENSG00000048052, ENSG00000048052	0.19212	ENSG00000048052, ENSG00000169554	0.37986
	ENSG00000048052, ENSG00000048052	0.19266	ENSG00000048052, ENSG00000197375	0.25332
	ENSG00000048052, ENSG00000048052	0.19212	ENSG00000048052, ENSG00000164116	0.54008
	ENSG00000048052, ENSG00000048052	0.10002	ENSG00000115486, ENSG00000145979	0.38336
	ENSG00000048052, ENSG00000048052	0.104	ENSG00000115486, ENSG00000159202	0.1
	ENSG00000048052, ENSG00000048052	0.104	ENSG00000159197, ENSG00000140564	0.45036
	ENSG00000048052, ENSG00000164116	0.19746	ENSG00000160712, ENSG00000145979	0.12326
	ENSG00000048052, ENSG00000151617	0.39982	ENSG00000160712, ENSG00000159202	0.1486
	ENSG00000182511, ENSG00000070366	0.49088	ENSG00000160712, ENSG00000197375	0.11146
	ENSG00000182511, ENSG00000133027	0.5407	ENSG00000160712, ENSG00000170962	0.11766
	ENSG00000182511, ENSG00000164116	0.39096	ENSG00000160712, ENSG00000076685	0.14174
	ENSG00000182511, ENSG00000107562	0.24402	ENSG00000160712, ENSG00000160712	0.20484
	ENSG00000133027, ENSG00000159202	0.39122	ENSG00000160712, ENSG00000160712	0.20484
	ENSG00000133027, ENSG00000070366	0.29844	ENSG00000160712, ENSG00000140564	0.12036
	ENSG00000133027, ENSG00000197375	0.27368	ENSG00000118640, ENSG00000169554	0.21486
	ENSG00000133027, ENSG00000133027	0.5486	ENSG00000118640, ENSG00000118640	0.11384
	ENSG00000133027, ENSG00000133027	0.5486	ENSG00000118640, ENSG00000118640	0.11384
	ENSG00000133027, ENSG00000076685	0.46818	ENSG00000118640, ENSG00000133027	0.13496
	ENSG00000133027, ENSG00000107798	0.17666	ENSG00000118640, ENSG00000182511	0.4679
	ENSG00000133027, ENSG00000107562	0.16188	ENSG00000076685, ENSG00000197375	0.32326
	ENSG00000151617, ENSG00000159197	0.38472	ENSG00000076685, ENSG00000140564	0.44374
	ENSG00000151617, ENSG00000164116	0.149	ENSG00000076685, ENSG00000182511	0.27306
	ENSG00000151617, ENSG00000107562	0.1799	ENSG00000182511, ENSG00000145979	0.30384
	ENSG00000148795, ENSG00000107562	0.57178	ENSG00000182511, ENSG00000133027	0.48624
	ENSG00000118640, ENSG00000070366	0.4607	ENSG00000182511, ENSG00000140564	0.59202
	ENSG00000118640, ENSG00000107798	0.22646	ENSG00000159202, ENSG00000186063	0.43866
	ENSG00000118640, ENSG00000164116	0.15462	ENSG00000159202, ENSG00000070366	0.54582
	ENSG00000118640, ENSG00000107562	0.5239	ENSG00000159202, ENSG00000197375	0.12586
	ENSG00000070366, ENSG00000159202	0.19444	ENSG00000159202, ENSG00000133027	0.17314
	ENSG00000070366, ENSG00000197375	0.1122	ENSG00000159202, ENSG00000148795	0.49034
	ENSG00000070366, ENSG00000107798	0.27518	ENSG00000148795, ENSG00000108551	0.3531
	ENSG00000070366, ENSG00000160712	0.332	ENSG00000151617, ENSG00000108551	0.4023
	ENSG00000070366, ENSG00000164116	0.32078	ENSG00000151617, ENSG00000107562	0.48942
	ENSG00000070366, ENSG00000107562	0.3494	ENSG00000187498, ENSG00000134871	0.1
	ENSG00000107798, ENSG00000076685	0.58684	ENSG00000134871, ENSG00000108551	0.36214
	ENSG00000107798, ENSG00000107798	0.47282	ENSG00000186063, ENSG00000186063	0.1809
	ENSG00000107798, ENSG00000107798	0.47282	ENSG00000186063, ENSG00000186063	0.1809
	ENSG00000107798, ENSG00000164116	0.58118	ENSG00000186063, ENSG00000169554	0.10068
	ENSG00000107798, ENSG00000107562	0.51774	ENSG00000186063, ENSG00000164116	0.19682
	ENSG00000197375, ENSG00000197375	0.10356	ENSG00000186063, ENSG00000148842	0.1938
	ENSG00000197375, ENSG00000197375	0.59674	ENSG00000148842, ENSG00000122194	0.19386
	ENSG00000197375, ENSG00000197375	0.10356	ENSG00000148842, ENSG00000164116	0.56856
	ENSG00000197375, ENSG00000197375	0.59674	ENSG00000169554, ENSG00000130203	0.59032
	ENSG00000197375, ENSG00000170962	0.26318	ENSG00000070366, ENSG00000070366	0.4788
	ENSG00000197375, ENSG00000134871	0.4575	ENSG00000070366, ENSG00000070366	0.4788
	ENSG00000160712, ENSG00000160712	0.1	ENSG00000070366, ENSG00000133027	0.49284
	ENSG00000160712, ENSG00000160712	0.1	ENSG00000070366, ENSG00000130203	0.48584
	ENSG00000160712, ENSG00000134871	0.57528	ENSG00000108551, ENSG00000107562	0.1754
	ENSG00000159202, ENSG00000159202	0.3888	ENSG00000108551, ENSG00000130203	0.10016
	ENSG00000159202, ENSG00000159202	0.3888	ENSG00000170962, ENSG00000170962	0.10384
	ENSG00000159202, ENSG00000076685	0.10006	ENSG00000170962, ENSG00000170962	0.10384
	ENSG00000159202, ENSG00000159197	0.12276	ENSG00000170962, ENSG00000107562	0.30362
	ENSG00000159202, ENSG00000134871	0.10514	ENSG00000170962, ENSG00000130203	0.56842
	ENSG00000159197, ENSG00000145979	0.52174	ENSG00000164116, ENSG00000145979	0.17336
	ENSG00000159197, ENSG00000076685	0.19892	ENSG00000164116, ENSG00000197375	0.562
	ENSG00000159197, ENSG00000148842	0.48084	ENSG00000164116, ENSG00000164116	0.17108
	ENSG00000187498, ENSG00000134871	0.1	ENSG00000164116, ENSG00000164116	0.17108
	ENSG00000187498, ENSG00000148842	0.3253	ENSG00000164116, ENSG00000130203	0.29544
	ENSG00000148842, ENSG00000145979	0.37564	ENSG00000107562, ENSG00000197375	0.4235
	ENSG00000148842, ENSG00000164116	0.58936	ENSG00000107562, ENSG00000107562	0.51934
	ENSG00000164116, ENSG00000076685	0.42422	ENSG00000107562, ENSG00000107562	0.51934
	ENSG00000164116, ENSG00000164116	0.10158	ENSG00000107562, ENSG00000130203	0.42656
	ENSG00000164116, ENSG00000164116	0.1627	ENSG00000133027, ENSG00000122194	0.54606
	ENSG00000164116, ENSG00000164116	0.22744	ENSG00000133027, ENSG00000130203	0.34406
	ENSG00000164116, ENSG00000164116	0.22744	ENSG00000130203, ENSG00000130203	0.13796
	ENSG00000164116, ENSG00000164116	0.10158	ENSG00000130203, ENSG00000130203	0.10956
	ENSG00000164116, ENSG00000164116	0.1627	ENSG00000130203, ENSG00000130203	0.13796
	ENSG00000164116, ENSG00000107562	0.45008	ENSG00000130203, ENSG00000130203	0.10956
	ENSG00000164116, ENSG00000130203	0.51018	ENSG00000197375, ENSG00000197375	0.4652
	ENSG00000107562, ENSG00000107562	0.2692	ENSG00000197375, ENSG00000197375	0.4652
	ENSG00000107562, ENSG00000107562	0.1	ENSG00000197375, ENSG00000122194	0.20376
	ENSG00000107562, ENSG00000107562	0.2692	ENSG00000197375, ENSG00000084674	0.59286
	ENSG00000107562, ENSG00000107562	0.19208	ENSG00000084674, ENSG00000122194	0.11334
	ENSG00000107562, ENSG00000107562	0.1	ENSG00000122194, ENSG00000122194	0.54542
	ENSG00000107562, ENSG00000107562	0.19208	ENSG00000122194, ENSG00000122194	0.54542
	ENSG00000107562, ENSG00000130203	0.13024	ENSG00000136378, ENSG00000145979	0.45098
	ENSG00000130203, ENSG00000130203	0.3593
	ENSG00000130203, ENSG00000130203	0.3593
	ENSG00000084674, ENSG00000076685	0.52068
	ENSG00000076685, ENSG00000076685	0.1237
	ENSG00000076685, ENSG00000076685	0.1237
	ENSG00000170962, ENSG00000170962	0.1
	ENSG00000170962, ENSG00000170962	0.1
	ENSG00000170962, ENSG00000136378	0.52212
	ENSG00000136378, ENSG00000134871	0.29406
